# Supplementary material for: Valence and Core Photoelectron Spectra of Aqueous I3− from Multi-Reference Quantum Chemistry
Source: Molecules. 2023 Jul 10;28(14):5319. doi: 10.3390/molecules28145319 (PMC10383688; doi:10.3390/molecules28145319)
Supplement: Supplementary file 1 [file molecules-28-05319-s001.zip]

Archive with 1 entries (1 files):
- molecules-2464872-supplementary.pdf
